# Supplementary material for: Whole blood-derived miRNA profiles as potential new tools for ovarian cancer screening
Source: Br J Cancer. 2010 Aug 3;103(5):693–700. doi: 10.1038/sj.bjc.6605833 (PMC2938264; doi:10.1038/sj.bjc.6605833)
Supplement: Supplementary Table S1 [file 6605833x1.xls]

## Sheet: 15_dmat_ovarian_con_vs_dis.txt
	median intensity OvCA	median intensity healthy controls	relative expression	unadjusted p-value	adjusted p-value	area under the curve (in ROC diagram)
hsa-miR-30c-1*	109.587	44.381	2.46924	1.42525e-05	0.0122857	0.131944
hsa-miR-450b-5p	79.9524	137.778	0.5803	0.00019079	0.0411152	0.843056
hsa-miR-181a*	139.905	187.079	0.747836	0.000176302	0.0411152	0.819444
hsa-miR-342-3p	2408.83	5039.84	0.477958	0.000146462	0.0411152	0.859722
hsa-miR-187*	338.413	195.683	1.7294	0.00096687	0.055374	0.226389
hsa-miR-1908	1833.26	1144.19	1.60223	0.000870062	0.055374	0.248611
hsa-miR-616*	91.2381	153.968	0.592577	0.000443271	0.055374	0.841667
hsa-miR-28-3p	196.159	311.937	0.628842	0.000941934	0.055374	0.818056
hsa-miR-1181	327.238	238.286	1.3733	0.000874308	0.055374	0.251389
hsa-miR-191	16201.9	10391.6	1.55913	0.000682393	0.055374	0.229167
hsa-miR-138-2*	96.9365	134.095	0.722893	0.000611435	0.055374	0.804167
hsa-miR-1915	1078.22	755.349	1.42745	0.000711273	0.055374	0.215278
hsa-miR-1228*	2390.13	1389.96	1.71957	0.000655161	0.055374	0.173611
hsa-miR-155	97.8889	164.444	0.59527	0.00102932	0.055374	0.791667
hsa-miR-16	21782.5	18702.1	1.16471	0.00109206	0.055374	0.244444
hsa-miR-574-5p	2378.73	731.159	3.25337	0.000639466	0.055374	0.123611
hsa-miR-181a-2*	128.952	204.508	0.63055	0.000609698	0.055374	0.848611
hsa-miR-106b	6468.68	10391.6	0.622491	0.00121928	0.0583899	0.770833
hsa-let-7f-1*	52.3175	84.8254	0.616766	0.00151459	0.0656405	0.833333
hsa-miR-192	5039.84	6375.8	0.790464	0.00152298	0.0656405	0.740278
hsa-miR-1289	216.54	170.413	1.27068	0.00167963	0.068945	0.208333
hsa-miR-499-3p	191	97.7778	1.95341	0.00196118	0.0732816	0.197222
hsa-miR-423-3p	1507.73	1095.86	1.37584	0.00191678	0.0732816	0.226389
hsa-miR-146a	155.968	290.857	0.536237	0.00204032	0.0732816	0.805556
hsa-miR-1287	93.3651	123.873	0.753716	0.00242497	0.0774193	0.776389
hsa-miR-1254	238.333	179.683	1.32641	0.00233218	0.0774193	0.238889
hsa-miR-628-5p	148.206	212.381	0.697833	0.00237429	0.0774193	0.8
hsa-miR-29a	837.004	1175.7	0.711921	0.00286206	0.0881106	0.759722
hsa-miR-383	165.571	115.302	1.43599	0.00322614	0.0958941	0.205556
hsa-miR-1253	183.159	137.778	1.32938	0.0036608	0.105187	0.258333
hsa-miR-1206	102.667	139.905	0.733833	0.00387945	0.107874	0.781944
hsa-miR-141	119.127	74.6667	1.59545	0.00403812	0.108777	0.286111
hsa-miR-653	92.4762	42.9206	2.15459	0.00431065	0.109616	0.258333
hsa-miR-1284	81.3333	57.6825	1.41002	0.00432358	0.109616	0.241667
hsa-miR-601	52.254	39.7778	1.31365	0.00472348	0.114003	0.268056
hsa-miR-193a-3p	230.444	181.651	1.26861	0.00476113	0.114003	0.2625
hsa-miR-1207-5p	898.381	535.111	1.67887	0.00511183	0.119092	0.268056
hsa-miR-767-3p	94.5556	125.333	0.754433	0.00566674	0.11914	0.758333
hsa-miR-889	67.6508	98.4127	0.687419	0.00545968	0.11914	0.727778
hsa-miR-222	389.46	569.492	0.683873	0.00544785	0.11914	0.759722
hsa-miR-335	423.365	521.841	0.811291	0.00555973	0.11914	0.740278
hsa-let-7a	1598.03	784.183	2.03783	0.00726283	0.124049	0.284722
hsa-miR-144*	359.619	755.349	0.476096	0.0078854	0.124049	0.763889
hsa-miR-1470	270.587	202.286	1.33765	0.00703652	0.124049	0.315278
hsa-miR-412	77.2063	112.19	0.688172	0.00739464	0.124049	0.752778
hsa-miR-874	274.27	202	1.35777	0.00791497	0.124049	0.266667
hsa-miR-551a	102.921	144.825	0.710653	0.00766745	0.124049	0.747222
hsa-miR-190b	12.9524	44.381	0.291845	0.00626336	0.124049	0.813889
hsa-miR-553	38.5873	74.6667	0.516794	0.00662243	0.124049	0.772222
hsa-miR-24-2*	207.127	274.825	0.753668	0.00633392	0.124049	0.75
hsa-miR-548i	17.0476	44.0635	0.386888	0.0064246	0.124049	0.763889
hsa-miR-450b-3p	50.0317	71.4603	0.700133	0.00673107	0.124049	0.791667
hsa-miR-1469	340.825	259.778	1.31199	0.00777334	0.124049	0.255556
hsa-miR-589*	158.159	179.683	0.880212	0.00724928	0.124049	0.729167
hsa-miR-663	630.383	411.302	1.53265	0.00790442	0.124049	0.238889
hsa-miR-335*	2.37302	29.1111	0.0815158	0.00862541	0.13277	0.780556
hsa-miR-1262	13.5397	40.381	0.335299	0.00939643	0.1421	0.748611
hsa-miR-940	310.778	245.524	1.26577	0.00972323	0.144507	0.294444
hsa-miR-585	29.873	58.9206	0.507004	0.00998147	0.145831	0.786111
hsa-miR-146a*	175.429	125.333	1.3997	0.0102931	0.14763	0.244444
hsa-miR-301a	366.667	463.746	0.790663	0.0104472	0.14763	0.748611
hsa-miR-369-3p	35.5873	69.2381	0.513984	0.0107002	0.148768	0.755556
hsa-miR-155*	89.0794	119.651	0.744495	0.0116219	0.159018	0.759722
hsa-miR-1260	3811.79	2092.11	1.82198	0.0127383	0.163301	0.2875
hsa-miR-33b*	269.079	221.587	1.21433	0.0125878	0.163301	0.269444
hsa-miR-148b*	56.619	74.6667	0.758291	0.0128823	0.163301	0.725
hsa-miR-1286	320.905	226.159	1.41894	0.0127826	0.163301	0.280556
hsa-miR-324-5p	461.302	390.476	1.18138	0.0125443	0.163301	0.281944
hsa-miR-384	143.254	105.937	1.35226	0.0135165	0.168281	0.261111
hsa-miR-342-5p	77.4603	147.778	0.524168	0.0138033	0.168281	0.744444
hsa-miR-1323	49.0476	94.6667	0.518109	0.0138608	0.168281	0.733333
hsa-miR-1228	361.905	300.254	1.20533	0.0147852	0.177011	0.309722
hsa-miR-628-3p	197.048	251.111	0.784703	0.0157249	0.178353	0.730556
hsa-miR-635	222.603	173.27	1.28472	0.0152502	0.178353	0.290278
hsa-miR-409-3p	36.1905	74.6667	0.484694	0.0153482	0.178353	0.747222
hsa-miR-576-5p	1	23.0476	0.0433884	0.0157125	0.178353	0.761111
hsa-miR-1259	40.2063	84.8254	0.47399	0.0164796	0.180844	0.736111
hsa-miR-15b*	99.8889	157.556	0.633992	0.0163919	0.180844	0.752778
hsa-miR-216b	232.683	188.921	1.23164	0.0165739	0.180844	0.265278
hsa-miR-216a	261.46	222.349	1.1759	0.0173883	0.187358	0.308333
hsa-miR-221	125.111	170.222	0.734987	0.0178287	0.189733	0.734722
hsa-miR-381	181.81	153.968	1.18082	0.0184005	0.19343	0.323611
hsa-miR-33b	273.984	311.937	0.878333	0.0187976	0.195223	0.701389
hsa-miR-934	118.143	169.587	0.696649	0.0194834	0.197584	0.729167
hsa-miR-571	115.111	78.6032	1.46446	0.0194796	0.197584	0.238889
hsa-miR-99b	220.365	294.032	0.74946	0.0203978	0.204452	0.734722
hsa-miR-191*	119.111	77.3968	1.53897	0.0211746	0.206905	0.288889
hsa-miR-602	248.365	175.048	1.41884	0.0213625	0.206905	0.298611
hsa-miR-708*	150.984	134.476	1.12276	0.0212369	0.206905	0.290278
hsa-miR-326	182	144.063	1.26333	0.0217495	0.208312	0.298611
hsa-miR-449b	83.0159	70.5397	1.17687	0.0223892	0.209777	0.319444
hsa-miR-549	80.5238	115.302	0.698376	0.022386	0.209777	0.775
hsa-miR-423-5p	2443.79	3020.97	0.808942	0.0264016	0.231265	0.481944
hsa-miR-1271	300.81	217.333	1.38409	0.0255585	0.231265	0.325
hsa-miR-28-5p	343.952	471.302	0.729793	0.025877	0.231265	0.769444
hsa-miR-548o	193.063	131.524	1.4679	0.0253209	0.231265	0.304167
hsa-miR-139-5p	235.937	217.333	1.0856	0.0265606	0.231265	0.330556
hsa-miR-29b	352.778	622.79	0.566448	0.0251433	0.231265	0.693056
hsa-miR-185*	79.7778	53.9048	1.47998	0.0263414	0.231265	0.316667
hsa-miR-149*	1352.37	841.008	1.60803	0.0274306	0.234111	0.323611
hsa-miR-7-1*	265.508	411.302	0.645531	0.0273883	0.234111	0.730556
hsa-miR-1268	696.476	434.286	1.60373	0.0290631	0.243227	0.308333
hsa-miR-765	116.063	74.6667	1.55442	0.0288038	0.243227	0.327778
hsa-miR-663b	157.46	98.1587	1.60414	0.0303748	0.249068	0.294444
hsa-miR-525-3p	122.095	98.4127	1.24065	0.0321221	0.249068	0.322222
hsa-miR-431	333.81	273.683	1.2197	0.03173	0.249068	0.2875
hsa-miR-432	29.1905	2.22222	13.1357	0.0326706	0.249068	0.270833
hsa-miR-758	31.619	16.5079	1.91538	0.0333249	0.249068	0.291667
hsa-miR-650	210.349	193.651	1.08623	0.0328954	0.249068	0.319444
hsa-miR-18a	751.21	1480.25	0.507487	0.0319867	0.249068	0.756944
hsa-miR-595	258.619	219.238	1.17963	0.0330762	0.249068	0.338889
hsa-miR-551b*	84.5714	70.127	1.20598	0.0328319	0.249068	0.297222
hsa-miR-23b*	30.127	42.9206	0.701923	0.0335173	0.249068	0.708333
hsa-miR-632	57.4921	41.3651	1.38987	0.0323185	0.249068	0.322222
hsa-miR-134	88.381	114.603	0.771191	0.0304001	0.249068	0.711111
hsa-miR-532-3p	4077.92	4373.83	0.932345	0.0311333	0.249068	0.654167
hsa-miR-7-2*	66.3492	81.3333	0.815769	0.034688	0.251752	0.695833
hsa-miR-569	69.619	50.6032	1.37578	0.0347628	0.251752	0.316667
hsa-miR-501-5p	48.8254	121.587	0.401567	0.0353387	0.251752	0.673611
hsa-miR-30e	123.032	328.952	0.374011	0.0352267	0.251752	0.736111
hsa-miR-514	69.2698	86.7302	0.798682	0.0346195	0.251752	0.691667
hsa-miR-1265	75.7778	28.127	2.69413	0.037411	0.259724	0.380556
hsa-miR-1234	1011.64	631.71	1.60143	0.0385669	0.259724	0.306944
hsa-miR-194	5874.85	8593.94	0.683603	0.0376976	0.259724	0.694444
hsa-miR-545*	47.8889	64.8889	0.738014	0.0374177	0.259724	0.701389
hsa-miR-548f	87.1429	128.032	0.680635	0.0371071	0.259724	0.725
hsa-miR-488*	121.429	160.825	0.755034	0.0382446	0.259724	0.686111
hsa-miR-1225-3p	301.952	249.841	1.20858	0.0384324	0.259724	0.352778
hsa-miR-590-3p	18.7619	33.6508	0.557547	0.0400335	0.264471	0.736111
hsa-miR-542-5p	161.048	141.397	1.13898	0.0407517	0.264471	0.345833
hsa-miR-148a	1397.52	1782.64	0.783957	0.0410977	0.264471	0.694444
hsa-miR-140-3p	25214.3	31688.1	0.795701	0.0410494	0.264471	0.640278
hsa-miR-105	78.2222	118.032	0.662722	0.0411126	0.264471	0.708333
hsa-miR-302f	14.6349	41.0159	0.356811	0.0410139	0.264471	0.726389
hsa-miR-1291	188.381	149.333	1.26148	0.0420912	0.266784	0.311111
hsa-miR-27b	241.349	331.143	0.728837	0.0420365	0.266784	0.726389
hsa-miR-638	540.921	450.54	1.20061	0.0425597	0.267784	0.311111
hsa-miR-197	816.101	618.437	1.31962	0.0441048	0.275495	0.373611
hsa-miR-18b*	170.254	158.349	1.07518	0.044439	0.275586	0.331944
hsa-miR-188-5p	212.127	160.825	1.31899	0.0450682	0.277491	0.305556
hsa-miR-648	100.571	78.4762	1.28155	0.0454715	0.277989	0.313889
hsa-miR-99a*	91.4603	118.794	0.769909	0.0458627	0.278406	0.695833
hsa-miR-634	145.651	139.905	1.04107	0.0475963	0.285467	0.338889
hsa-miR-1272	284.492	230.73	1.23301	0.0476882	0.285467	0.344444
hsa-miR-539	27.3651	34.2857	0.798148	0.0489258	0.286898	0.679167
hsa-miR-302d	6.50794	2.22222	2.92857	0.0484702	0.286898	0.322222
hsa-miR-720	3848.75	3512.96	1.09559	0.0487677	0.286898	0.348611
hsa-miR-220a	120.81	170.413	0.708923	0.0504141	0.293628	0.725
hsa-miR-769-3p	55.3968	29.2063	1.89674	0.053014	0.304654	0.297222
hsa-miR-323-5p	129.286	91.4286	1.41406	0.0527856	0.304654	0.330556
hsa-miR-432*	101.016	123.873	0.815479	0.0551094	0.314598	0.643056
hsa-miR-378	224.381	318.286	0.704967	0.0573744	0.319419	0.665278
hsa-miR-29c	308.333	719.857	0.428326	0.056993	0.319419	0.711111
hsa-miR-660	298	489.968	0.608203	0.0584874	0.319419	0.6875
hsa-miR-1279	1	14.6032	0.0684783	0.0582401	0.319419	0.765278
hsa-miR-296-5p	465.079	243.175	1.91253	0.0574535	0.319419	0.330556
hsa-miR-892a	52.0794	40	1.30198	0.0585478	0.319419	0.347222
hsa-miR-297	152.238	107.429	1.41711	0.0577601	0.319419	0.384722
hsa-miR-802	136.254	99.3016	1.37212	0.0611665	0.321497	0.330556
hsa-miR-20b*	149.905	105.937	1.41504	0.0594389	0.321497	0.341667
hsa-miR-651	27.5714	42.9206	0.642382	0.060586	0.321497	0.675
hsa-miR-219-2-3p	17.7937	8.63492	2.06066	0.0605797	0.321497	0.356944
hsa-miR-377	214.27	178.762	1.19863	0.0597597	0.321497	0.323611
hsa-miR-362-3p	200.429	417.238	0.48037	0.0609812	0.321497	0.686111
hsa-miR-627	259.492	246.603	1.05227	0.0627831	0.327994	0.3875
hsa-miR-577	53.0159	86.7302	0.611274	0.0639537	0.332097	0.686111
hsa-miR-181a	254.397	569.492	0.446708	0.0648527	0.334748	0.808333
hsa-miR-99a	144.905	207.238	0.699219	0.0674153	0.335062	0.677778
hsa-miR-1225-5p	145.413	122.286	1.18912	0.0673257	0.335062	0.35
hsa-miR-574-3p	2355.18	1850.54	1.2727	0.0676298	0.335062	0.423611
hsa-miR-525-5p	140.032	176.381	0.793916	0.0666935	0.335062	0.669444
hsa-miR-548d-3p	79.746	112.571	0.708404	0.0661981	0.335062	0.708333
hsa-miR-551b	159.016	199.429	0.797358	0.0655578	0.335062	0.675
hsa-miR-488	23.7619	31.8413	0.746261	0.0676344	0.335062	0.681944
hsa-miR-518c*	124.111	99.3016	1.24984	0.0696467	0.336617	0.327778
hsa-miR-212	107.778	121.587	0.886423	0.0699007	0.336617	0.661111
hsa-miR-633	141.413	77.3968	1.82711	0.0694552	0.336617	0.308333
hsa-miR-30d*	78.6667	105.937	0.742583	0.0695581	0.336617	0.719444
hsa-miR-943	69.1746	86.7302	0.797584	0.0687825	0.336617	0.669444
hsa-miR-554	183.238	153.968	1.1901	0.0732803	0.337795	0.365278
hsa-miR-378*	106.54	131.238	0.811805	0.073266	0.337795	0.641667
hsa-miR-363	3816.71	4578.05	0.833698	0.0712467	0.337795	0.666667
hsa-miR-605	37.3333	50.4127	0.740554	0.0728352	0.337795	0.697222
hsa-miR-664	205.905	437.968	0.470136	0.0724385	0.337795	0.627778
hsa-miR-410	126.984	153.968	0.824742	0.0712553	0.337795	0.661111
hsa-miR-518a-3p	113.27	97.7778	1.15844	0.0723432	0.337795	0.361111
hsa-miR-1913	428.032	437.968	0.977312	0.0719099	0.337795	0.379167
hsa-miR-200a	173.397	138.159	1.25506	0.0747247	0.338428	0.333333
hsa-miR-1269	106.603	78.4762	1.35841	0.0749882	0.338428	0.347222
hsa-miR-448	166.778	219.714	0.759067	0.0748257	0.338428	0.666667
hsa-miR-34b	63.746	80.2222	0.794618	0.0742512	0.338428	0.670833
hsa-miR-346	131.19	110.19	1.19058	0.0765752	0.339207	0.306944
hsa-miR-450a	43.0476	21.8413	1.97093	0.0769333	0.339207	0.343056
hsa-miR-643	79.2381	47.4921	1.66845	0.0769157	0.339207	0.286111
hsa-miR-129*	89.746	67.0476	1.33854	0.0764536	0.339207	0.352778
hsa-miR-16-2*	147.397	174.921	0.84265	0.0771282	0.339207	0.672222
hsa-miR-485-3p	90.6667	114.794	0.789823	0.0778757	0.340755	0.669444
hsa-miR-152	312.54	419.175	0.745607	0.0794459	0.344005	0.711111
hsa-miR-206	52.2857	56.1905	0.930508	0.0799835	0.344005	0.402778
hsa-miR-886-5p	156.444	130.952	1.19467	0.0798978	0.344005	0.375
hsa-miR-199a-3p	136.603	174.032	0.784933	0.0802147	0.344005	0.743056
hsa-miR-518f	139.905	123.873	1.12942	0.0812963	0.346918	0.366667
hsa-miR-181c	133.063	183.587	0.724797	0.0823937	0.349869	0.727778
hsa-miR-132*	17.8413	5.52381	3.22989	0.0842692	0.354342	0.366667
hsa-miR-590-5p	231.984	276.508	0.838978	0.084261	0.354342	0.708333
hsa-miR-1183	255.413	208.222	1.22664	0.0856277	0.358306	0.444444
hsa-miR-920	87.4921	71.4603	1.22434	0.0883521	0.3644	0.351389
hsa-miR-372	65.5873	78.8571	0.831723	0.0881602	0.3644	0.659722
hsa-miR-188-3p	250.73	219.238	1.14364	0.0882249	0.3644	0.336111
hsa-miR-324-3p	627.357	702.27	0.893328	0.0899138	0.369075	0.648611
hsa-miR-192*	193.222	250.476	0.77142	0.0908594	0.371189	0.668056
hsa-miR-567	103.698	80	1.29623	0.0938093	0.371975	0.383333
hsa-miR-1249	131.19	52.9524	2.47752	0.0936218	0.371975	0.330556
hsa-miR-518e	142.063	102.222	1.38975	0.0940724	0.371975	0.291667
hsa-miR-1264	64.5714	77.3968	0.83429	0.0917503	0.371975	0.679167
hsa-miR-1277	104.667	134.476	0.778329	0.092371	0.371975	0.655556
hsa-miR-125b-2*	110.095	60.6984	1.81381	0.094001	0.371975	0.341667
hsa-miR-548d-5p	5.11111	29.2063	0.175	0.0930971	0.371975	0.647222
hsa-miR-34a*	158.286	214.476	0.738011	0.0947933	0.372129	0.655556
hsa-miR-30a*	56.0317	80.2222	0.698457	0.0955138	0.372129	0.652778
hsa-miR-190	2.94444	13.2698	0.22189	0.095209	0.372129	0.661111
hsa-miR-30d	6054.44	8159.87	0.741977	0.0958383	0.372129	0.645833
hsa-miR-22*	79.4286	74.6349	1.06423	0.0962912	0.372211	0.6125
hsa-miR-1244	6.26984	2.22222	2.82143	0.0969586	0.373118	0.445833
hsa-miR-608	142.762	78.4762	1.81917	0.0982147	0.376271	0.327778
hsa-miR-379	63.7619	43.9365	1.45123	0.100021	0.378642	0.352778
hsa-miR-338-5p	101.54	77.3968	1.31194	0.100205	0.378642	0.319444
hsa-miR-224	111.333	118.794	0.937199	0.10012	0.378642	0.65
hsa-miR-187	65.3968	47.4921	1.37701	0.10059	0.378642	0.405556
hsa-miR-1226	97.0794	100.095	0.96987	0.101169	0.379164	0.411111
hsa-miR-363*	172.444	147.778	1.16692	0.102872	0.383879	0.347222
hsa-miR-32*	89.0794	71.4603	1.24656	0.103746	0.385471	0.375
hsa-miR-541	212.032	170.222	1.24562	0.105971	0.39117	0.320833
hsa-miR-1255a	146.111	100.095	1.45972	0.110511	0.39117	0.348611
hsa-miR-429	68.9841	59.3333	1.16265	0.109547	0.39117	0.361111
hsa-miR-550*	550.589	1034.05	0.53246	0.110726	0.39117	0.636111
hsa-miR-376c	117.079	147.429	0.794143	0.107083	0.39117	0.663889
hsa-miR-365	77.0159	97.7778	0.787662	0.110117	0.39117	0.675
hsa-miR-744*	60.5714	85.3333	0.709821	0.109246	0.39117	0.655556
hsa-miR-512-3p	67.9683	91.4286	0.743403	0.106967	0.39117	0.716667
hsa-miR-516b*	39.2381	59.3333	0.661316	0.110366	0.39117	0.691667
hsa-miR-133a	105.254	64.9524	1.62048	0.108714	0.39117	0.347222
hsa-miR-658	119.921	102.222	1.17314	0.108082	0.39117	0.366667
hsa-miR-455-5p	51.6508	42.6349	1.21147	0.109022	0.39117	0.35
hsa-miR-1305	127.937	144.825	0.883384	0.112009	0.39409	0.673611
hsa-miR-576-3p	21.1905	32.9206	0.643684	0.11279	0.395223	0.656944
hsa-miR-579	52.8889	67.4921	0.783631	0.125955	0.395861	0.643056
hsa-miR-340	191.27	264.317	0.723637	0.119578	0.395861	0.645833
hsa-miR-219-1-3p	46.0794	29.1111	1.58288	0.12046	0.395861	0.345833
hsa-miR-323-3p	84.0952	60.6984	1.38546	0.123688	0.395861	0.393056
hsa-miR-200a*	115.619	81.3333	1.42155	0.122049	0.395861	0.354167
hsa-miR-452*	798.206	365.968	2.18108	0.124853	0.395861	0.361111
hsa-miR-582-3p	138.984	112.19	1.23882	0.119466	0.395861	0.354167
hsa-miR-103-as	238.556	197.429	1.20831	0.125773	0.395861	0.338889
hsa-miR-509-3p	26.8571	14.6032	1.83913	0.126749	0.395861	0.386111
hsa-miR-27b*	121.905	145.206	0.839528	0.116277	0.395861	0.643056
hsa-miR-130a	1147.86	1535.2	0.747694	0.126469	0.395861	0.722222
hsa-miR-125a-3p	58.1429	47.1746	1.2325	0.120231	0.395861	0.368056
hsa-miR-1308	117.762	94.2222	1.24983	0.121468	0.395861	0.361111
hsa-miR-214	638.685	456	1.40062	0.114248	0.395861	0.322222
hsa-miR-205	87.4921	71.4603	1.22434	0.119154	0.395861	0.375
hsa-miR-380*	148.825	134.095	1.10985	0.118546	0.395861	0.366667
hsa-miR-584	99.3333	183.587	0.541069	0.118803	0.395861	0.620833
hsa-miR-18a*	232.841	401.968	0.579253	0.125739	0.395861	0.630556
hsa-miR-1179	59.381	75.3016	0.788575	0.119358	0.395861	0.690278
hsa-miR-151-3p	522.619	777.131	0.672498	0.118834	0.395861	0.65
hsa-miR-299-3p	28.8571	57.9683	0.497809	0.126312	0.395861	0.661111
hsa-miR-519d	107.048	117.587	0.910367	0.123395	0.395861	0.615278
hsa-miR-411*	82.5714	98.2857	0.840116	0.115111	0.395861	0.619444
hsa-miR-548b-3p	81.7143	115.302	0.7087	0.124417	0.395861	0.690278
hsa-miR-557	86.0952	68.0952	1.26434	0.122765	0.395861	0.3625
hsa-miR-625*	362.54	298.73	1.2136	0.124016	0.395861	0.422222
hsa-miR-598	78.6032	98.4127	0.79871	0.126106	0.395861	0.708333
hsa-miR-942	23.619	25.4286	0.928839	0.119568	0.395861	0.623611
hsa-miR-523	161.397	139.524	1.15677	0.119	0.395861	0.394444
hsa-miR-1229	241.619	225.27	1.07258	0.119262	0.395861	0.379167
hsa-miR-1182	84.9365	71.4603	1.18858	0.132164	0.400321	0.365278
hsa-miR-339-3p	594.798	440.667	1.34977	0.130387	0.400321	0.390278
hsa-miR-519c-5p	290.921	199.429	1.45877	0.131598	0.400321	0.318056
hsa-miR-132	174.635	183.587	0.951236	0.1312	0.400321	0.625
hsa-miR-483-3p	54.8254	1	54.8254	0.129694	0.400321	0.375
hsa-miR-124	225.333	161.587	1.3945	0.132625	0.400321	0.305556
hsa-miR-891b	153.444	173.27	0.885581	0.131297	0.400321	0.6
hsa-miR-215	416.222	505.81	0.822883	0.132821	0.400321	0.644444
hsa-miR-148b	591.45	636.278	0.929547	0.129122	0.400321	0.633333
hsa-miR-885-3p	345	348.095	0.991108	0.131093	0.400321	0.430556
hsa-miR-626	87.4921	106.857	0.818776	0.133487	0.400925	0.65
hsa-miR-9*	182	134.476	1.3534	0.134928	0.402448	0.361111
hsa-miR-542-3p	160.73	162.921	0.986555	0.134508	0.402448	0.405556
hsa-let-7e*	27.9683	48.6349	0.575065	0.138714	0.403341	0.623611
hsa-miR-19b	11855.1	12345	0.960311	0.138872	0.403341	0.581944
hsa-miR-581	38.0635	44.381	0.857654	0.13897	0.403341	0.608333
hsa-miR-30a	271.984	518.349	0.524712	0.136888	0.403341	0.579167
hsa-miR-587	73.4921	90.7302	0.810007	0.137824	0.403341	0.608333
hsa-miR-922	244.714	306.222	0.79914	0.136372	0.403341	0.615278
hsa-miR-589	154.73	169.587	0.912392	0.137636	0.403341	0.591667
hsa-miR-10a	95.0476	115.302	0.824339	0.135769	0.403341	0.654167
hsa-miR-939	112.063	71.4603	1.56819	0.139735	0.403557	0.3625
hsa-miR-1247	145.778	119.651	1.21836	0.139981	0.403557	0.338889
hsa-miR-548m	17.1746	41.0159	0.418731	0.140571	0.403907	0.675
hsa-miR-20a*	229.841	272.349	0.843921	0.142168	0.40714	0.630556
hsa-miR-760	120.238	64.6984	1.85844	0.146212	0.411879	0.340278
hsa-miR-19b-1*	95.8254	78.8571	1.21518	0.145565	0.411879	0.363889
hsa-miR-374a	209.238	349.46	0.598746	0.145821	0.411879	0.720833
hsa-miR-1285	347.175	437.968	0.792694	0.145537	0.411879	0.706944
hsa-miR-618	30.4444	21.8413	1.3939	0.14502	0.411879	0.375
hsa-miR-483-5p	313.032	306.857	1.02012	0.147096	0.413019	0.348611
hsa-miR-147	75.0635	75.4921	0.994323	0.147605	0.413101	0.431944
hsa-miR-452	109.238	86.7302	1.25952	0.154474	0.419036	0.381944
hsa-miR-431*	61.3651	73.1429	0.838976	0.156261	0.419036	0.619444
hsa-miR-145	236.413	252.667	0.93567	0.155562	0.419036	0.381944
hsa-miR-377*	5.47619	3.04762	1.79687	0.158961	0.419036	0.433333
hsa-miR-1252	36.4762	25.7778	1.41502	0.157124	0.419036	0.388889
hsa-miR-497*	193.571	170.413	1.1359	0.155804	0.419036	0.377778
hsa-miR-1226*	391.016	325.46	1.20142	0.156269	0.419036	0.330556
hsa-miR-641	125.349	132.413	0.946655	0.154625	0.419036	0.608333
hsa-miR-20a	2908.11	3816.71	0.761941	0.158698	0.419036	0.644444
hsa-miR-555	63.619	89.9048	0.707627	0.158914	0.419036	0.648611
hsa-miR-454	166.238	144.063	1.15392	0.154773	0.419036	0.376389
hsa-miR-195*	151.016	180.952	0.834561	0.156258	0.419036	0.651389
hsa-miR-1296	103.222	99.3016	1.03948	0.154915	0.419036	0.397222
hsa-miR-181b	80.6032	102.095	0.78949	0.158472	0.419036	0.641667
hsa-miR-623	140.063	125.46	1.1164	0.157073	0.419036	0.366667
hsa-let-7i*	611.833	405.587	1.50851	0.152014	0.419036	0.365278
hsa-miR-29c*	18.6825	40	0.467063	0.156416	0.419036	0.654167
hsa-miR-33a	188.968	176.381	1.07136	0.155508	0.419036	0.409722
hsa-miR-376a	169.429	223.746	0.757236	0.151437	0.419036	0.633333
hsa-miR-296-3p	126.413	91.4286	1.38264	0.160253	0.421154	0.4
hsa-miR-92a-2*	43.3651	28.127	1.54176	0.162051	0.424583	0.411111
hsa-miR-877*	74.1587	137.778	0.538249	0.162792	0.425233	0.594444
hsa-miR-937	110.73	93.0794	1.18963	0.167693	0.436711	0.376389
hsa-miR-888	58.746	94.2857	0.623064	0.170481	0.438266	0.651389
hsa-let-7g*	264.921	188.921	1.40229	0.170757	0.438266	0.365278
hsa-miR-33a*	116.063	117.397	0.988643	0.171088	0.438266	0.619444
hsa-miR-130a*	89.4286	130.952	0.682909	0.171341	0.438266	0.656944
hsa-let-7d*	126.095	176.381	0.714903	0.169957	0.438266	0.593056
hsa-miR-518e*	228.937	219.714	1.04197	0.170191	0.438266	0.380556
hsa-miR-302c*	74.8254	70.5397	1.06076	0.171932	0.438478	0.393056
hsa-miR-340*	39.6984	60.381	0.657466	0.172707	0.439156	0.691667
hsa-miR-21	664.119	1241.97	0.534731	0.17385	0.440761	0.697222
hsa-miR-140-5p	61.3968	91.4286	0.671528	0.176311	0.443655	0.647222
hsa-miR-23b	3971.29	3131.59	1.26814	0.17808	0.443655	0.334722
hsa-miR-1227	125.349	131.238	0.955128	0.175558	0.443655	0.5875
hsa-miR-500	154.921	208.698	0.742318	0.178025	0.443655	0.566667
hsa-miR-103	4912.1	7459.61	0.658493	0.177187	0.443655	0.681944
hsa-miR-1250	115.333	98.2857	1.17345	0.177409	0.443655	0.383333
hsa-miR-1197	81.4603	67.7778	1.20187	0.179543	0.446013	0.391667
hsa-miR-330-3p	819.607	461.714	1.77514	0.186324	0.453703	0.397222
hsa-miR-93	2964.54	3512.96	0.843886	0.183653	0.453703	0.65
hsa-miR-1324	230.444	236.635	0.97384	0.185374	0.453703	0.611111
hsa-miR-876-5p	48.0635	64.4444	0.745813	0.186249	0.453703	0.609722
hsa-miR-9	21.8889	38.0635	0.575063	0.185818	0.453703	0.608333
hsa-miR-126*	18.1905	41.3651	0.439754	0.185444	0.453703	0.655556
hsa-miR-1205	172.921	243.175	0.711097	0.185042	0.453703	0.597222
hsa-miR-15a	4279.19	5814.99	0.73589	0.188331	0.457301	0.623611
hsa-miR-1273	171.095	187.556	0.912238	0.189205	0.458132	0.616667
hsa-miR-520f	16.254	1	16.254	0.189927	0.458395	0.376389
hsa-miR-1909*	97.0794	80.9524	1.19922	0.190865	0.458395	0.3875
hsa-miR-424*	160.889	162.222	0.991781	0.191441	0.458395	0.580556
hsa-miR-519e	22.3016	23.0476	0.967631	0.191136	0.458395	0.383333
hsa-miR-593*	590.081	415.302	1.42085	0.192455	0.459545	0.359722
hsa-miR-1827	76.8571	89.9048	0.854873	0.195254	0.464941	0.593056
hsa-miR-1306	57.5397	64.6984	0.889352	0.196343	0.465811	0.509722
hsa-miR-130b	1444.55	1782.64	0.810343	0.1967	0.465811	0.647222
hsa-miR-526a	329.492	254.222	1.29608	0.200728	0.46957	0.323611
hsa-miR-875-3p	128.857	135.492	0.951031	0.201011	0.46957	0.608333
hsa-miR-1255b	121.222	174.476	0.694778	0.200941	0.46957	0.627778
hsa-miR-890	85.5238	98.4127	0.869032	0.200463	0.46957	0.658333
hsa-miR-1288	130.159	98.7937	1.31748	0.200523	0.46957	0.383333
hsa-miR-1909	222.587	151.048	1.47362	0.201649	0.469788	0.355556
hsa-miR-611	221.254	207.492	1.06632	0.202655	0.470859	0.369444
hsa-miR-532-5p	211.365	335.937	0.629182	0.205079	0.475211	0.673611
hsa-miR-607	125.825	144.825	0.868808	0.205881	0.47579	0.655556
hsa-miR-888*	96.619	112.571	0.858291	0.206783	0.476596	0.594444
hsa-miR-30c	3076.28	2665.35	1.15417	0.209888	0.481404	0.393056
hsa-miR-186	72.4286	64.9524	1.1151	0.209986	0.481404	0.573611
hsa-miR-133b	39.0476	19.2063	2.03306	0.212291	0.485397	0.352778
hsa-miR-130b*	12.9524	24.5079	0.528497	0.213467	0.486794	0.593056
hsa-miR-411	68.6984	107.746	0.637596	0.215349	0.488788	0.633333
hsa-miR-143	241	327.81	0.735183	0.215475	0.488788	0.693056
hsa-miR-766	655.083	436.127	1.50205	0.218759	0.494935	0.375
hsa-miR-182	5429.4	5285.47	1.02723	0.222673	0.501159	0.422222
hsa-miR-15b	18702.1	21782.5	0.858583	0.222132	0.501159	0.633333
hsa-miR-101*	138.984	119.651	1.16158	0.223928	0.502672	0.447222
hsa-miR-382	74.1587	44.381	1.67096	0.224748	0.503203	0.401389
hsa-miR-31*	300.683	318.286	0.944694	0.227091	0.507131	0.595833
hsa-miR-149	74.7143	56.127	1.33117	0.227914	0.507652	0.322222
hsa-miR-505	70.4762	75.4921	0.933558	0.229493	0.508038	0.572222
hsa-miR-99b*	115.048	100.698	1.1425	0.229855	0.508038	0.411111
hsa-miR-521	92.7619	97.7778	0.948701	0.229458	0.508038	0.595833
hsa-miR-1207-3p	92.1905	106.762	0.863515	0.230698	0.508598	0.623611
hsa-miR-421	155.333	121.968	1.27356	0.23231	0.509843	0.397222
hsa-miR-1276	83.5556	60.381	1.38381	0.232446	0.509843	0.408333
hsa-miR-424	398.127	398.095	1.00008	0.233464	0.510776	0.608333
hsa-miR-106a*	256.921	288.222	0.891398	0.234088	0.510845	0.602778
hsa-miR-1914*	232.54	199.429	1.16603	0.237079	0.512185	0.397222
hsa-miR-1224-5p	85.746	78.7937	1.08824	0.236246	0.512185	0.444444
hsa-miR-217	194.27	249.841	0.777573	0.235643	0.512185	0.605556
hsa-miR-708	89.3968	78.6032	1.13732	0.236496	0.512185	0.427778
hsa-miR-520h	75.873	90.7937	0.835664	0.237937	0.512754	0.623611
hsa-miR-185	21782.5	25214.3	0.863897	0.242168	0.52057	0.601389
hsa-miR-1251	224.476	196.762	1.14085	0.245022	0.522794	0.423611
hsa-miR-877	106.206	119.365	0.889761	0.244034	0.522794	0.405556
hsa-miR-193a-5p	130.952	87.8095	1.49132	0.244857	0.522794	0.336111
hsa-miR-1233	157.968	134.476	1.17469	0.247219	0.522961	0.377778
hsa-miR-744	751.905	574.54	1.30871	0.246644	0.522961	0.309722
hsa-miR-1537	85.1429	65.0159	1.30957	0.247101	0.522961	0.4
hsa-miR-578	18.6508	29.9048	0.623673	0.247527	0.522961	0.602778
hsa-miR-644	57.8413	75.3016	0.768128	0.248544	0.523826	0.576389
hsa-miR-637	51.8889	35.4921	1.46199	0.249606	0.524781	0.377778
hsa-miR-548b-5p	14.9206	21.5556	0.692194	0.251923	0.528364	0.6375
hsa-miR-126	790.909	1356.88	0.582887	0.253397	0.528559	0.656944
hsa-miR-500*	419.937	415.302	1.01116	0.253841	0.528559	0.558333
hsa-miR-320a	12919.9	14731.8	0.877008	0.253855	0.528559	0.619444
hsa-miR-93*	1644.44	1432.65	1.14783	0.254497	0.528617	0.423611
hsa-miR-1307	114.349	74.6667	1.53146	0.256597	0.531699	0.3625
hsa-miR-129-3p	166.333	160.825	1.03425	0.261666	0.53832	0.552778
hsa-miR-202*	137.873	105.937	1.30147	0.261111	0.53832	0.394444
hsa-miR-1274a	171.095	158.508	1.07941	0.261572	0.53832	0.525
hsa-miR-526b*	62.4762	69.2381	0.902338	0.262675	0.539109	0.569444
hsa-miR-520c-3p	22.3016	29.2063	0.763587	0.265884	0.544399	0.447222
hsa-miR-95	68.9524	89.4603	0.770759	0.268433	0.548316	0.601389
hsa-miR-496	104.667	100.413	1.04236	0.269657	0.548571	0.436111
hsa-miR-1293	62.381	21.5556	2.89396	0.269831	0.548571	0.391667
hsa-miR-148a*	49.8095	49.5873	1.00448	0.270701	0.549044	0.590278
hsa-miR-582-5p	50.2222	48.6349	1.03264	0.271626	0.549629	0.431944
hsa-miR-657	106.222	137.778	0.770968	0.276376	0.556626	0.627778
hsa-miR-142-3p	14.7619	41.3651	0.356869	0.276356	0.556626	0.719444
hsa-miR-876-3p	51.3651	50.4127	1.01889	0.278579	0.558454	0.569444
hsa-miR-204	1	1	1	0.278097	0.558454	0.538889
hsa-miR-30b*	70.6667	64.6984	1.09225	0.282538	0.559379	0.426389
hsa-miR-210	528.349	579.337	0.911989	0.280237	0.559379	0.606944
hsa-miR-620	62.6667	64.8889	0.965753	0.282934	0.559379	0.455556
hsa-miR-1299	79.0794	91.4286	0.864931	0.282797	0.559379	0.651389
hsa-miR-520a-3p	7.50794	13.2698	0.565789	0.281769	0.559379	0.566667
hsa-miR-101	491.73	636.278	0.772823	0.281388	0.559379	0.6375
hsa-miR-1184	576.938	348.095	1.65742	0.286577	0.562527	0.413889
hsa-miR-935	69.3651	46.6032	1.48842	0.287456	0.562527	0.390278
hsa-miR-31	211.54	226.159	0.935359	0.287789	0.562527	0.438889
hsa-miR-510	126.46	134.476	0.940392	0.285583	0.562527	0.579167
hsa-miR-1246	30.5397	32.9206	0.927676	0.286285	0.562527	0.55
hsa-miR-196a	7.11111	3.04762	2.33333	0.292633	0.570701	0.458333
hsa-miR-1275	130.683	125.333	1.04268	0.294581	0.573202	0.445833
hsa-miR-1257	37.4603	43.746	0.856313	0.297442	0.577465	0.644444
hsa-miR-455-3p	321.556	290.095	1.10845	0.298337	0.577673	0.465278
hsa-miR-19a	2607	2548.65	1.02289	0.298889	0.577673	0.527778
hsa-miR-875-5p	72.4444	43.1111	1.68041	0.300247	0.577706	0.338889
hsa-miR-30b	8159.87	9036.05	0.903036	0.300169	0.577706	0.566667
hsa-miR-298	269.079	196	1.37285	0.300998	0.577863	0.341667
hsa-miR-1185	66.3492	47.1746	1.40646	0.302948	0.577963	0.406944
hsa-miR-1303	70.3333	54.7937	1.2836	0.302448	0.577963	0.379167
hsa-miR-892b	55.4921	56.127	0.988688	0.303062	0.577963	0.577778
hsa-miR-631	214.476	202.286	1.06026	0.304611	0.579635	0.426389
hsa-miR-374b*	51.4286	64.4444	0.79803	0.306342	0.580366	0.605556
hsa-miR-214*	121.952	142.73	0.854426	0.30618	0.580366	0.6
hsa-miR-136	61.8413	62.9206	0.982846	0.307887	0.581007	0.573611
hsa-miR-135b*	100.667	118.794	0.847408	0.308028	0.581007	0.594444
hsa-miR-26b*	15.6508	23.0476	0.679063	0.30972	0.581653	0.5625
hsa-miR-1280	6629.36	3512.96	1.88712	0.309417	0.581653	0.294444
hsa-miR-1911	70.5397	67.0476	1.05208	0.312269	0.582632	0.408333
hsa-miR-92a	12345	12345	1	0.311749	0.582632	0.420833
hsa-miR-198	122.937	71.873	1.71047	0.311772	0.582632	0.418056
hsa-miR-671-5p	131.635	134.476	0.978872	0.313855	0.583805	0.394444
hsa-miR-338-3p	255.429	273.683	0.933302	0.314252	0.583805	0.597222
hsa-miR-655	40.4444	40	1.01111	0.318199	0.5886	0.570833
hsa-let-7d	1559.35	1583.49	0.984752	0.317767	0.5886	0.433333
hsa-miR-369-5p	83.3016	97.7778	0.851948	0.319211	0.589208	0.619444
hsa-miR-30c-2*	66.3492	38.6667	1.71593	0.320928	0.589851	0.359722
hsa-miR-513c	69.5238	70.254	0.989607	0.320387	0.589851	0.408333
hsa-miR-517a	78.8889	68.0952	1.15851	0.322619	0.591697	0.388889
hsa-miR-136*	88.8571	102.095	0.870336	0.3293	0.593398	0.588889
hsa-miR-145*	133.016	121.968	1.09058	0.33043	0.593398	0.416667
hsa-miR-371-5p	107.413	93.3333	1.15085	0.327508	0.593398	0.411111
hsa-miR-887	190.984	146.159	1.30669	0.327766	0.593398	0.405556
hsa-miR-34c-5p	96.127	84.8254	1.13323	0.328843	0.593398	0.422222
hsa-miR-337-3p	32.6667	23.0476	1.41736	0.326768	0.593398	0.459722
hsa-miR-218-1*	130.048	119.651	1.08689	0.325308	0.593398	0.445833
hsa-miR-665	170.222	161.587	1.05344	0.330139	0.593398	0.436111
hsa-miR-181c*	124.19	161.587	0.768566	0.32887	0.593398	0.591667
hsa-miR-936	164.714	131.238	1.25508	0.326024	0.593398	0.404167
hsa-miR-486-5p	46217.6	46217.6	1	0.334282	0.599067	0.466667
hsa-miR-621	759.27	461.714	1.64446	0.335427	0.599699	0.3875
hsa-miR-1292	141.968	130.952	1.08412	0.336722	0.599699	0.401389
hsa-miR-135b	4.53968	10.9841	0.413295	0.336712	0.599699	0.533333
hsa-miR-580	80.5238	115.302	0.698376	0.337944	0.600635	0.6
hsa-miR-32	218.778	227.429	0.961963	0.338786	0.600892	0.575
hsa-miR-524-3p	76.8571	67.4286	1.13983	0.342763	0.60296	0.4
hsa-miR-27a*	81.3333	70.9206	1.14682	0.343609	0.60296	0.391667
hsa-miR-34b*	113.746	99.3016	1.14546	0.344149	0.60296	0.443056
hsa-miR-610	168.921	196.762	0.858503	0.344022	0.60296	0.616667
hsa-miR-96*	189.587	173.27	1.09417	0.341885	0.60296	0.386111
hsa-miR-302a	7	9.5873	0.730132	0.341642	0.60296	0.491667
hsa-miR-223	2510.26	2408.83	1.04211	0.348368	0.609114	0.413889
hsa-miR-433	244.413	132.698	1.84187	0.351589	0.612878	0.304167
hsa-miR-1274b	518.635	708.365	0.732158	0.351942	0.612878	0.597222
hsa-miR-218	80.6032	65.0159	1.23975	0.352718	0.612989	0.383333
hsa-miR-570	157.397	143.46	1.09715	0.35391	0.613824	0.4
hsa-miR-1256	116.444	139.905	0.832312	0.355504	0.61535	0.598611
hsa-miR-597	122	119.651	1.01963	0.356972	0.616654	0.569444
hsa-miR-1243	103.381	98.1587	1.0532	0.357851	0.616935	0.429167
hsa-miR-508-5p	211.746	199.429	1.06176	0.359275	0.618	0.401389
hsa-miR-144	1478.46	2015.15	0.73367	0.36064	0.618	0.609722
hsa-miR-143*	210.651	181.651	1.15965	0.360875	0.618	0.394444
hsa-miR-16-1*	151.952	139.302	1.09082	0.361336	0.618	0.436111
hsa-miR-373*	59.6825	77.3968	0.771124	0.36355	0.620554	0.648611
hsa-miR-1261	7.71429	16.1905	0.476471	0.365084	0.621942	0.5625
hsa-miR-199a-5p	155.683	278.984	0.558034	0.367971	0.62227	0.638889
hsa-miR-550	197.349	164.063	1.20288	0.367469	0.62227	0.333333
hsa-miR-302b*	35.746	29.9048	1.19533	0.366202	0.62227	0.452778
hsa-miR-135a*	29.4921	1	29.4921	0.368165	0.62227	0.348611
hsa-miR-29b-1*	35.1429	26.9206	1.30542	0.370378	0.623979	0.4375
hsa-miR-362-5p	183.048	196	0.933916	0.370623	0.623979	0.525
hsa-miR-518b	166.984	163.81	1.01938	0.371965	0.625018	0.419444
hsa-miR-1283	136.063	181.651	0.749039	0.374687	0.628366	0.598611
hsa-miR-649	44.7937	35.4921	1.26208	0.381423	0.633044	0.434722
hsa-miR-186*	188.873	196	0.963638	0.379324	0.633044	0.430556
hsa-miR-208a	141.746	139.905	1.01316	0.380497	0.633044	0.444444
hsa-miR-523*	235.54	241.619	0.974839	0.379954	0.633044	0.433333
hsa-miR-328	70.4286	77.3968	0.909967	0.379103	0.633044	0.572222
hsa-miR-492	138.651	134.476	1.03104	0.381883	0.633044	0.405556
hsa-miR-639	107.778	121.587	0.886423	0.391418	0.647605	0.601389
hsa-miR-124*	183.952	162.222	1.13395	0.394359	0.651222	0.429167
hsa-miR-154	1.61111	8.63492	0.186581	0.398076	0.656102	0.563889
hsa-miR-767-5p	331.825	278.349	1.19212	0.399305	0.656872	0.406944
hsa-miR-29a*	8.8254	23.873	0.369681	0.403834	0.662231	0.547222
hsa-miR-645	77.3968	98.4127	0.786452	0.40513	0.662231	0.586111
hsa-miR-509-5p	418.206	481.048	0.869366	0.405635	0.662231	0.470833
hsa-miR-548e	77	80	0.9625	0.404476	0.662231	0.5875
hsa-miR-1	27.3333	34.2857	0.797222	0.407032	0.663255	0.608333
hsa-miR-509-3-5p	559.175	381.143	1.4671	0.4088	0.663627	0.358333
hsa-miR-511	66.3492	41.3651	1.60399	0.408164	0.663627	0.4
hsa-miR-615-3p	71.4127	71.4603	0.999334	0.420283	0.678435	0.486111
hsa-miR-548c-3p	62.6667	64.6984	0.968597	0.420207	0.678435	0.580556
hsa-miR-17	6882.92	6375.8	1.07954	0.420084	0.678435	0.436111
hsa-miR-23a*	58.7937	47.3651	1.24129	0.422127	0.678868	0.458333
hsa-miR-373	35.6032	32.9206	1.08149	0.421516	0.678868	0.515278
hsa-miR-503	455.032	360.381	1.26264	0.424644	0.681645	0.409722
hsa-miR-1539	177.397	143.46	1.23656	0.42849	0.682733	0.4
hsa-let-7b*	63.6508	49.0159	1.29858	0.42785	0.682733	0.430556
hsa-miR-200c*	87.1429	106.857	0.815508	0.426913	0.682733	0.634722
hsa-miR-652	1241.97	1159.94	1.07071	0.427929	0.682733	0.409722
hsa-miR-376b	156.286	122.667	1.27407	0.434158	0.690488	0.397222
hsa-miR-220b	129.492	145.206	0.89178	0.437374	0.694322	0.563889
hsa-miR-26a-1*	37.5873	29.1111	1.29117	0.440138	0.697425	0.483333
hsa-miR-519b-3p	79.619	71.4603	1.11417	0.441456	0.698104	0.452778
hsa-miR-599	55.4921	53.9048	1.02945	0.443806	0.698104	0.513889
hsa-miR-1270	43.1587	50.4127	0.856108	0.443337	0.698104	0.5
hsa-let-7i	342.381	584.135	0.586133	0.443106	0.698104	0.613889
hsa-miR-575	225.492	253.27	0.890323	0.44911	0.70516	0.565278
hsa-miR-489	338.492	318.286	1.06348	0.453831	0.711276	0.404167
hsa-miR-668	62.6667	67.0476	0.934659	0.454811	0.711405	0.461111
hsa-miR-558	165.619	138.857	1.19273	0.455835	0.711405	0.416667
hsa-miR-193b*	64.0635	47.3651	1.35255	0.456914	0.711405	0.3875
hsa-miR-96	202.54	208.698	0.97049	0.457214	0.711405	0.461111
hsa-miR-218-2*	117.905	100.095	1.17793	0.464302	0.721132	0.438889
hsa-miR-487b	92.6984	112.19	0.826259	0.466838	0.723767	0.554167
hsa-miR-199b-3p	144.73	170.413	0.849292	0.470897	0.728749	0.573611
hsa-miR-619	117.651	102.095	1.15236	0.471955	0.729077	0.429167
hsa-miR-662	87.3333	105.937	0.824393	0.475782	0.729989	0.579167
hsa-miR-612	183.714	192.921	0.952279	0.474519	0.729989	0.451389
hsa-miR-613	32.4127	29.3333	1.10498	0.475201	0.729989	0.569444
hsa-miR-593	37.619	39.2698	0.957963	0.475932	0.729989	0.486111
hsa-miR-519c-3p	69.4603	67.7778	1.02482	0.482634	0.735939	0.470833
hsa-miR-138	89.2381	74.6667	1.19515	0.481873	0.735939	0.394444
hsa-miR-493	73.381	64.6984	1.1342	0.484077	0.735939	0.397222
hsa-miR-105*	40.0635	40.381	0.992138	0.484081	0.735939	0.579167
hsa-miR-572	100.46	94.6667	1.0612	0.48112	0.735939	0.45
hsa-miR-370	130.698	116.889	1.11814	0.485707	0.736376	0.4125
hsa-miR-656	60.0476	71.873	0.835468	0.486077	0.736376	0.551389
hsa-miR-517c	57.8413	60.6984	0.952929	0.488427	0.738639	0.541667
hsa-miR-675	223.698	261.143	0.856613	0.490508	0.740487	0.470833
hsa-miR-543	77.5238	83.7778	0.925351	0.491989	0.741425	0.555556
hsa-miR-1282	6.25397	1	6.25397	0.492875	0.741463	0.397222
hsa-miR-380	45.5873	53.8413	0.846698	0.495826	0.743308	0.575
hsa-miR-524-5p	95.6667	110.19	0.868194	0.49542	0.743308	0.597222
hsa-miR-548k	31.0476	41.0159	0.756966	0.49778	0.744941	0.477778
hsa-miR-142-5p	605.409	886.413	0.682987	0.500148	0.745895	0.590278
hsa-miR-505*	254.397	305.079	0.833871	0.499843	0.745895	0.595833
hsa-miR-200c	143.429	160.825	0.891828	0.502418	0.747987	0.561111
hsa-miR-630	68.0952	52.9524	1.28597	0.504572	0.749899	0.458333
hsa-miR-100	206.667	217.333	0.95092	0.505541	0.750045	0.527778
hsa-miR-518d-5p	289.73	288.222	1.00523	0.507419	0.751538	0.548611
hsa-miR-556-3p	30.6667	24	1.27778	0.508677	0.752109	0.538889
hsa-miR-614	70.4444	78.7937	0.894037	0.511847	0.754607	0.619444
hsa-miR-886-3p	54.873	28.127	1.9509	0.512117	0.754607	0.423611
hsa-miR-515-5p	268.27	273.683	0.980223	0.514825	0.756013	0.5
hsa-miR-654-5p	316.968	273.683	1.15816	0.514724	0.756013	0.369444
hsa-miR-451	1043.3	1705.38	0.611769	0.515905	0.75631	0.552778
hsa-miR-629	70.9841	139.524	0.50876	0.517718	0.757679	0.577778
hsa-miR-150	904.506	1705.38	0.530382	0.523701	0.763841	0.561111
hsa-miR-1208	169.635	175.048	0.969079	0.522834	0.763841	0.572222
hsa-miR-34a	65.9365	64.9524	1.01515	0.526671	0.766876	0.561111
hsa-miR-654-3p	57.8095	50.6032	1.14241	0.533036	0.769643	0.452778
hsa-miR-7	69.4127	61.3333	1.13173	0.532027	0.769643	0.544444
hsa-miR-374b	441.317	597.115	0.739083	0.532704	0.769643	0.580556
hsa-miR-625	131.873	130.952	1.00703	0.530584	0.769643	0.430556
hsa-miR-26b	221.476	394.603	0.561263	0.531946	0.769643	0.688889
hsa-miR-128	815.107	886.413	0.919557	0.534625	0.770647	0.606944
hsa-miR-1302	73.3651	50.4127	1.45529	0.537771	0.771562	0.408333
hsa-miR-92a-1*	45.127	49.0159	0.920661	0.541461	0.771562	0.551389
hsa-miR-1826	329.286	348.095	0.945964	0.540917	0.771562	0.563889
hsa-miR-154*	74.3175	71.4603	1.03998	0.538741	0.771562	0.447222
hsa-miR-609	15.2381	29.9048	0.509554	0.542421	0.771562	0.572222
hsa-miR-302b	26.0952	29.9048	0.872611	0.541995	0.771562	0.494444
hsa-miR-498	67.3651	71.873	0.937279	0.539409	0.771562	0.5875
hsa-miR-519e*	144.714	119.651	1.20947	0.537404	0.771562	0.419444
hsa-miR-502-3p	791.194	741.571	1.06692	0.546959	0.774184	0.447222
hsa-miR-371-3p	65.2381	64.6984	1.00834	0.545552	0.774184	0.477778
hsa-miR-563	31.5714	44.381	0.711373	0.546398	0.774184	0.604167
hsa-miR-520g	63.9365	60.6984	1.05335	0.548359	0.774894	0.538889
hsa-miR-518a-5p	343.683	350.603	0.980261	0.550713	0.775677	0.533333
hsa-miR-150*	170.079	150.762	1.12813	0.549974	0.775677	0.4
hsa-miR-493*	58	60.6984	0.955544	0.551912	0.776099	0.566667
hsa-miR-106a	5813.88	5573.33	1.04316	0.558368	0.783898	0.459722
hsa-miR-564	336.476	325.46	1.03385	0.562827	0.788873	0.404167
hsa-miR-367*	87.6508	87.1746	1.00546	0.567161	0.791749	0.544444
hsa-miR-622	129.286	106.762	1.21097	0.567635	0.791749	0.461111
hsa-miR-449a	33.3333	38.0635	0.87573	0.567566	0.791749	0.566667
hsa-let-7b	734.159	939.913	0.781092	0.569697	0.793342	0.543056
hsa-miR-135a	1	1	1	0.572745	0.7963	0.547222
hsa-miR-26a	6375.8	6710.14	0.950174	0.575793	0.799249	0.554167
hsa-miR-566	216.444	204.508	1.05837	0.577436	0.800241	0.458333
hsa-miR-30e*	80.4444	71.4603	1.12572	0.5784	0.80029	0.447222
hsa-miR-138-1*	157.937	171.27	0.92215	0.581299	0.803013	0.561111
hsa-miR-320c	698.008	791.194	0.88222	0.583573	0.803676	0.523611
hsa-miR-938	160.349	143.46	1.11773	0.583644	0.803676	0.431944
hsa-miR-624	95.9206	93.0794	1.03053	0.584729	0.803886	0.554167
hsa-miR-661	74.3492	71.873	1.03445	0.586587	0.805156	0.488889
hsa-let-7f	288.286	443.365	0.650222	0.592121	0.810497	0.581944
hsa-miR-515-3p	25.9683	29.2063	0.88913	0.592358	0.810497	0.523611
hsa-miR-502-5p	33.381	31.1746	1.07077	0.599651	0.811777	0.461111
hsa-miR-592	79.8413	94.2857	0.846801	0.599321	0.811777	0.6
hsa-miR-494	108.952	105.937	1.02847	0.596346	0.811777	0.519444
hsa-miR-624*	63.9365	52.6984	1.21325	0.596903	0.811777	0.452778
hsa-miR-516b	79.873	98.7937	0.808483	0.595715	0.811777	0.580556
hsa-miR-10b*	98.5238	122.286	0.805685	0.599886	0.811777	0.583333
hsa-miR-202	36.8095	42.6349	0.863366	0.598527	0.811777	0.547222
hsa-miR-153	225.302	249.841	0.901779	0.601022	0.812039	0.505556
hsa-miR-1267	72.7778	85.0159	0.856049	0.607107	0.816422	0.6
hsa-miR-17*	798.083	518.349	1.53966	0.606871	0.816422	0.475
hsa-miR-499-5p	81.7778	56.9524	1.4359	0.606653	0.816422	0.455556
hsa-miR-522	21.9048	25.7778	0.849754	0.610517	0.819728	0.5125
hsa-miR-541*	27.3968	30.9841	0.884221	0.613146	0.821978	0.506944
hsa-miR-375	47.1111	23.873	1.9734	0.617252	0.824095	0.454167
hsa-miR-924	47.8889	58.9206	0.812769	0.617593	0.824095	0.501389
hsa-miR-520b	55.619	42.9206	1.29586	0.615788	0.824095	0.438889
hsa-miR-125b	584.054	499.873	1.1684	0.620376	0.825605	0.404167
hsa-miR-548n	57.2063	60.0952	0.951928	0.624471	0.825605	0.527778
hsa-miR-1237	154.206	143.46	1.07491	0.624331	0.825605	0.452778
hsa-miR-195	821.679	755.349	1.08781	0.623392	0.825605	0.486111
hsa-miR-122*	111.349	77.3968	1.43868	0.622876	0.825605	0.433333
hsa-miR-933	434.603	328.952	1.32117	0.624397	0.825605	0.413889
hsa-miR-10a*	62.7937	71.4603	0.878721	0.626625	0.827184	0.544444
hsa-miR-139-3p	147.095	146.159	1.00641	0.627899	0.827598	0.522222
hsa-miR-548h	25.0952	29.3333	0.855519	0.630911	0.830298	0.5125
hsa-miR-320b	3217.35	3020.97	1.065	0.637203	0.836026	0.501389
hsa-miR-1298	65.0635	60.6984	1.07191	0.63665	0.836026	0.469444
hsa-miR-1224-3p	112.46	64.6984	1.73822	0.639689	0.837488	0.552778
hsa-miR-129-5p	50.6032	60.6984	0.833682	0.640261	0.837488	0.506944
hsa-miR-1301	427.111	405.587	1.05307	0.645342	0.842856	0.5
hsa-miR-506	72.6667	94.6667	0.767606	0.650373	0.84431	0.540278
hsa-miR-1825	82.4444	95.3651	0.864514	0.648778	0.84431	0.527778
hsa-miR-302e	34.7937	25.4286	1.36829	0.649642	0.84431	0.477778
hsa-miR-184	78.6032	78.4762	1.00162	0.649612	0.84431	0.515278
hsa-miR-422a	222.603	249.841	0.890978	0.657448	0.849656	0.544444
hsa-miR-361-5p	404.571	421.81	0.959133	0.656532	0.849656	0.534722
hsa-miR-1180	94.381	106.857	0.883244	0.656592	0.849656	0.5375
hsa-miR-497	353.286	331.143	1.06687	0.660791	0.852607	0.447222
hsa-miR-125b-1*	28.3016	31.8413	0.888833	0.66171	0.852607	0.570833
hsa-miR-331-5p	64.2857	39.2698	1.63703	0.667083	0.858247	0.390278
hsa-miR-1178	27.2381	29.3333	0.928571	0.66973	0.860368	0.575
hsa-miR-1912	290.016	294.032	0.986342	0.671817	0.861766	0.483333
hsa-miR-146b-5p	144.825	158.095	0.916064	0.678669	0.868952	0.572222
hsa-miR-1304	82.6667	65.1429	1.26901	0.680818	0.868952	0.443056
hsa-miR-221*	207.746	196.762	1.05582	0.68113	0.868952	0.508333
hsa-miR-374a*	68.254	64.8889	1.05186	0.681452	0.868952	0.480556
hsa-miR-200b	101.556	100.095	1.01459	0.682905	0.869518	0.458333
hsa-miR-600	98.8095	131.524	0.751267	0.684627	0.870426	0.555556
hsa-miR-1281	74.4444	105.937	0.702727	0.68963	0.873157	0.566667
hsa-miR-339-5p	591.97	741.571	0.798265	0.690308	0.873157	0.486111
hsa-miR-527	416.651	321.651	1.29535	0.69184	0.873157	0.476389
hsa-miR-490-5p	228.698	238.286	0.959766	0.690142	0.873157	0.490278
hsa-miR-1200	165.365	162.921	1.015	0.691458	0.873157	0.470833
hsa-miR-151-5p	5034.92	4784.37	1.05237	0.694314	0.874998	0.472222
hsa-miR-10b	108.095	112.19	0.963497	0.697239	0.877401	0.555556
hsa-miR-664*	99.1111	100.095	0.990168	0.698259	0.877404	0.555556
hsa-miR-944	45.9048	41.0159	1.1192	0.704567	0.877849	0.484722
hsa-miR-1468	30.5238	11.5556	2.64148	0.71407	0.877849	0.405556
hsa-miR-34c-3p	144.73	139.905	1.03449	0.711349	0.877849	0.515278
hsa-miR-770-5p	138.286	138.857	0.995885	0.710085	0.877849	0.486111
hsa-miR-196b	1	1	1	0.709122	0.877849	0.494444
hsa-miR-208b	126.222	115.302	1.09471	0.702074	0.877849	0.430556
hsa-miR-92b*	241.873	265.524	0.910928	0.714315	0.877849	0.504167
hsa-miR-518c	123.333	118.794	1.03821	0.713585	0.877849	0.461111
hsa-miR-302c	18.4286	21.5238	0.856195	0.704371	0.877849	0.490278
hsa-miR-517b	66.9365	67.0476	0.998343	0.707795	0.877849	0.538889
hsa-miR-562	69.0476	93.3333	0.739796	0.707022	0.877849	0.495833
hsa-miR-659	122.46	117.587	1.04144	0.715111	0.877849	0.518056
hsa-miR-647	157.397	158.349	0.993986	0.715556	0.877849	0.516667
hsa-miR-1471	230.111	249.841	0.921029	0.715925	0.877849	0.527778
hsa-miR-519a*	284.381	288.222	0.986673	0.714046	0.877849	0.461111
hsa-miR-22	7752.96	8159.87	0.950133	0.704996	0.877849	0.508333
hsa-miR-516a-3p	46.9365	41.3651	1.13469	0.705627	0.877849	0.405556
hsa-miR-548g	57.1587	62.9206	0.908426	0.719667	0.881183	0.534722
hsa-miR-1238	48.7778	33.0159	1.4774	0.720723	0.881224	0.488889
hsa-miR-545	237.476	223.746	1.06136	0.724768	0.884813	0.497222
hsa-miR-1297	98.5238	98.2857	1.00242	0.725711	0.884813	0.541667
hsa-miR-24	1356.88	1559.35	0.87016	0.728143	0.886524	0.534722
hsa-miR-1538	165.286	176.095	0.938615	0.731655	0.889543	0.519444
hsa-miR-495	100.127	115.302	0.868392	0.738128	0.89615	0.543056
hsa-miR-486-3p	360.381	299.492	1.20331	0.74259	0.898816	0.361111
hsa-miR-548p	233.159	234.095	0.995999	0.74492	0.898816	0.519444
hsa-miR-203	37.4603	32.9206	1.1379	0.745041	0.898816	0.498611
hsa-miR-25	6215.12	6710.14	0.926228	0.745538	0.898816	0.491667
hsa-let-7f-2*	44.5238	41.3651	1.07636	0.744504	0.898816	0.459722
hsa-miR-196a*	254.127	244.698	1.03853	0.753761	0.904933	0.484722
hsa-miR-501-3p	570.034	564.444	1.0099	0.752784	0.904933	0.490278
hsa-miR-516a-5p	383.81	370.286	1.03652	0.752616	0.904933	0.488889
hsa-miR-181d	65.2381	64.9524	1.0044	0.756706	0.907205	0.558333
hsa-miR-222*	129.556	122.286	1.05945	0.759283	0.908004	0.461111
hsa-miR-182*	81.8254	86.7302	0.943448	0.761169	0.908004	0.544444
hsa-miR-211	1	1	1	0.761586	0.908004	0.448611
hsa-miR-520a-5p	215.825	180.952	1.19272	0.759551	0.908004	0.475
hsa-miR-337-5p	96.9365	97.5238	0.993978	0.76429	0.909969	0.530556
hsa-miR-27a	241.873	349.46	0.692133	0.766802	0.911701	0.601389
hsa-miR-1322	190.905	174.032	1.09695	0.768864	0.912894	0.45
hsa-miR-484	7459.61	7850.75	0.950179	0.777448	0.916771	0.544444
hsa-let-7a*	46.0794	44.381	1.03827	0.774436	0.916771	0.490278
hsa-miR-520c-5p	290.095	255.175	1.13685	0.776511	0.916771	0.408333
hsa-miR-219-5p	104.175	98.7937	1.05447	0.773882	0.916771	0.475
hsa-miR-586	76.7778	78.6032	0.976777	0.776039	0.916771	0.530556
hsa-miR-300	79.7778	75.4921	1.05677	0.783049	0.921995	0.540278
hsa-miR-548l	27.0159	23.0476	1.17218	0.784017	0.921995	0.515278
hsa-miR-146b-3p	150.46	160.825	0.935551	0.785871	0.922916	0.533333
hsa-miR-603	204.429	171.27	1.19361	0.788642	0.923654	0.469444
hsa-miR-604	188.746	207.746	0.908542	0.788016	0.923654	0.559722
hsa-miR-98	3.80952	3.52381	1.08108	0.791146	0.92533	0.552778
hsa-miR-636	205.81	207.746	0.990678	0.801699	0.927061	0.508333
hsa-miR-487a	114.381	119.651	0.955956	0.796891	0.927061	0.505556
hsa-miR-92b	423.27	521.841	0.811108	0.803727	0.927061	0.516667
hsa-miR-583	74.1429	71.4603	1.03754	0.796656	0.927061	0.527778
hsa-miR-1203	347.619	278.349	1.24886	0.803298	0.927061	0.431944
hsa-let-7c	310.794	461.714	0.67313	0.803128	0.927061	0.508333
hsa-miR-183*	175.619	153.111	1.147	0.804872	0.927061	0.527778
hsa-miR-671-3p	82.7302	77.3968	1.06891	0.805532	0.927061	0.455556
hsa-miR-141*	134.651	137.778	0.977304	0.793709	0.927061	0.481944
hsa-miR-1266	203.46	204.508	0.994877	0.804182	0.927061	0.508333
hsa-miR-302d*	75.1111	78.7937	0.953263	0.797497	0.927061	0.519444
hsa-miR-302a*	91.5873	93.0794	0.98397	0.802513	0.927061	0.515278
hsa-miR-26a-2*	1	1	1	0.807481	0.928065	0.491667
hsa-miR-20b	2665.35	2665.35	1	0.815813	0.936392	0.529167
hsa-miR-556-5p	227.667	221.587	1.02744	0.820045	0.93875	0.513889
hsa-miR-200b*	131.19	131.619	0.996744	0.819889	0.93875	0.559722
hsa-miR-220c	211.111	204.508	1.03229	0.822704	0.938856	0.494444
hsa-miR-454*	47.0635	49.5238	0.950321	0.825583	0.938856	0.544444
hsa-miR-331-3p	923.567	1023.36	0.902484	0.825102	0.938856	0.493056
hsa-miR-513a-5p	97.8571	107.429	0.910904	0.821319	0.938856	0.556944
hsa-miR-127-5p	227.746	265.841	0.856699	0.825086	0.938856	0.430556
hsa-miR-891a	252.143	249.841	1.00921	0.82732	0.939592	0.477778
hsa-miR-519b-5p	245.889	226.159	1.08724	0.832464	0.941711	0.419444
hsa-miR-325	112.063	112.571	0.995488	0.832186	0.941711	0.511111
hsa-miR-25*	117.762	123.873	0.950666	0.830846	0.941711	0.473611
hsa-miR-615-5p	85.7778	80	1.07222	0.83481	0.941893	0.513889
hsa-miR-520d-3p	26.3016	25.7778	1.02032	0.834752	0.941893	0.481944
hsa-miR-616	61.619	60.0952	1.02536	0.838858	0.944269	0.486111
hsa-miR-1295	246.873	246.19	1.00277	0.839267	0.944269	0.508333
hsa-miR-544	70.6349	69.2381	1.02017	0.840203	0.944269	0.501389
hsa-miR-512-5p	115.365	100.095	1.15255	0.843104	0.946296	0.455556
hsa-miR-769-5p	61.746	67.0476	0.920928	0.844524	0.946658	0.480556
hsa-miR-629*	169.746	158.095	1.07369	0.864377	0.949072	0.422222
hsa-miR-409-5p	146.095	131.619	1.10999	0.873103	0.949072	0.513889
hsa-miR-18b	206.794	246.603	0.838568	0.863497	0.949072	0.577778
hsa-miR-573	128.254	130.952	0.979394	0.86283	0.949072	0.475
hsa-miR-642	54.0635	49.5873	1.09027	0.859875	0.949072	0.480556
hsa-miR-485-5p	126.556	125.333	1.00975	0.850665	0.949072	0.45
hsa-miR-490-3p	169.873	174.794	0.971849	0.869883	0.949072	0.508333
hsa-miR-194*	117.349	119.651	0.980764	0.872716	0.949072	0.476389
hsa-miR-361-3p	301.54	260.063	1.15948	0.856158	0.949072	0.502778
hsa-miR-548a-5p	31.3651	25.7778	1.21675	0.853067	0.949072	0.516667
hsa-miR-1911*	164.984	173.27	0.95218	0.851427	0.949072	0.540278
hsa-miR-1202	461.238	403.556	1.14294	0.862678	0.949072	0.456944
hsa-miR-588	239.889	243.651	0.98456	0.872402	0.949072	0.508333
hsa-let-7g	188.444	351.746	0.53574	0.869731	0.949072	0.538889
hsa-miR-568	140.952	134.476	1.04816	0.86482	0.949072	0.447222
hsa-miR-617	57.5873	50.4127	1.14232	0.854285	0.949072	0.480556
hsa-miR-591	126.222	130.952	0.963879	0.872839	0.949072	0.519444
hsa-miR-1915*	62.3492	56.127	1.11086	0.866783	0.949072	0.472222
hsa-miR-1201	112.571	118.794	0.947622	0.86061	0.949072	0.541667
hsa-miR-19b-2*	27.9683	23.873	1.17154	0.869739	0.949072	0.475
hsa-miR-526b	94.1111	100.095	0.940216	0.864371	0.949072	0.552778
hsa-miR-367	159.429	169.587	0.940097	0.855524	0.949072	0.5125
hsa-miR-19a*	98.0635	94.2857	1.04007	0.859483	0.949072	0.479167
hsa-miR-345	189.825	204.508	0.928206	0.859089	0.949072	0.508333
hsa-miR-1263	110.667	106.857	1.03565	0.875068	0.950011	0.523611
hsa-miR-15a*	201.968	207.746	0.972188	0.879719	0.952661	0.494444
hsa-miR-520e	12.7302	18.0952	0.703509	0.879227	0.952661	0.523611
hsa-miR-1204	56.0635	62.2857	0.900102	0.88208	0.954018	0.547222
hsa-miR-561	90.4444	98.2857	0.92022	0.883568	0.954431	0.469444
hsa-miR-106b*	295.063	318.286	0.92704	0.887887	0.957895	0.533333
hsa-miR-147b	74.6349	74.6667	0.999575	0.89008	0.959062	0.5
hsa-miR-329	89.4921	97.7778	0.91526	0.892798	0.960789	0.520833
hsa-miR-1258	6.25397	18.8571	0.33165	0.895189	0.961959	0.626389
hsa-miR-548j	17.6984	24	0.737434	0.897233	0.961959	0.525
hsa-miR-517*	275.079	337.016	0.816221	0.896541	0.961959	0.522222
hsa-miR-1910	73.3333	90.7937	0.807692	0.899494	0.96199	0.601389
hsa-miR-330-5p	55.4921	44.381	1.25036	0.89934	0.96199	0.494444
hsa-miR-941	193.905	187.556	1.03385	0.903343	0.964601	0.468056
hsa-let-7e	110.349	158.508	0.696175	0.904174	0.964601	0.548611
hsa-miR-507	44.5238	49.0159	0.908355	0.907623	0.967084	0.486111
hsa-miR-29b-2*	57.0476	67.0476	0.850852	0.909684	0.968084	0.594444
hsa-miR-107	1705.38	1432.65	1.19037	0.926402	0.970302	0.476389
hsa-miR-376a*	36.7302	29.1111	1.26172	0.920541	0.970302	0.465278
hsa-miR-508-3p	5.26984	12.2857	0.428941	0.926248	0.970302	0.552778
hsa-miR-127-3p	113.016	121.587	0.929504	0.922865	0.970302	0.534722
hsa-miR-1294	36.254	28.127	1.28894	0.918446	0.970302	0.459722
hsa-miR-379*	127.302	128.032	0.994297	0.913926	0.970302	0.530556
hsa-miR-23a	3664.84	4578.05	0.800523	0.919747	0.970302	0.545833
hsa-miR-552	67.4921	75.4921	0.894029	0.919224	0.970302	0.508333
hsa-miR-301b	393.587	340.603	1.15556	0.916778	0.970302	0.445833
hsa-miR-183	322.095	409.46	0.786634	0.918124	0.970302	0.593056
hsa-miR-873	148.032	153.968	0.961443	0.925507	0.970302	0.5125
hsa-miR-21*	177.937	197.429	0.90127	0.921946	0.970302	0.525
hsa-miR-606	104.476	91.4286	1.14271	0.924963	0.970302	0.458333
hsa-miR-137	115.937	119.651	0.968957	0.929016	0.971858	0.479167
hsa-miR-504	81.0635	70.127	1.15595	0.932992	0.973244	0.436111
hsa-miR-548a-3p	131.19	134.476	0.975567	0.932036	0.973244	0.477778
hsa-miR-921	106.476	123.143	0.864656	0.934857	0.973244	0.526389
hsa-miR-425*	139.714	137.778	1.01406	0.93394	0.973244	0.497222
hsa-miR-1290	6.69841	2.79365	2.39773	0.936655	0.973941	0.45
hsa-miR-885-5p	61.8413	75.3016	0.821248	0.93986	0.974632	0.531944
hsa-miR-100*	142.349	149.333	0.953231	0.93954	0.974632	0.527778
hsa-miR-518f*	259.54	216.317	1.19981	0.940712	0.974632	0.447222
hsa-miR-1278	119.968	114.794	1.04508	0.94251	0.975064	0.481944
hsa-miR-320d	620.613	894.762	0.693607	0.943391	0.975064	0.625
hsa-miR-491-5p	154.571	140.825	1.09761	0.944676	0.975222	0.488889
hsa-miR-299-5p	48.3492	50.4127	0.959068	0.954902	0.979936	0.495833
hsa-miR-518d-3p	125.825	105.937	1.18774	0.953739	0.979936	0.511111
hsa-miR-559	98.2857	98.4127	0.99871	0.956607	0.979936	0.501389
hsa-miR-513b	91.0635	75.4921	1.20627	0.952923	0.979936	0.536111
hsa-miR-122	68.254	114.794	0.59458	0.959473	0.979936	0.608333
hsa-miR-522*	289.952	290.095	0.999508	0.957914	0.979936	0.494444
hsa-miR-640	164.397	183.333	0.89671	0.957612	0.979936	0.531944
hsa-miR-519a	74.9524	74.6667	1.00383	0.951168	0.979936	0.538889
hsa-miR-548c-5p	41.7619	37.7143	1.10732	0.959423	0.979936	0.476389
hsa-let-7c*	42.9206	47.1746	0.909825	0.960646	0.979972	0.5
hsa-miR-491-3p	139.016	164.444	0.845367	0.963798	0.982026	0.516667
hsa-miR-1248	36.1905	49.0159	0.738342	0.969008	0.985785	0.495833
hsa-miR-24-1*	158.222	143.46	1.1029	0.969775	0.985785	0.506944
hsa-miR-1245	118.222	98.7937	1.19666	0.97622	0.990002	0.522222
hsa-miR-223*	70.0635	70.254	0.997289	0.975884	0.990002	0.505556
hsa-miR-1914	109.952	112.19	0.980051	0.979038	0.991693	0.463889
hsa-miR-1321	46.1587	54.7937	0.84241	0.981689	0.993212	0.523611
hsa-miR-125a-5p	198.032	194.413	1.01862	0.985149	0.995543	0.490278
hsa-miR-199b-5p	47.8889	53.2063	0.90006	0.988361	0.996453	0.534722
hsa-miR-193b	105.841	100.698	1.05107	0.987254	0.996453	0.490278
hsa-miR-425	14731.8	13494.8	1.09166	0.991478	0.996982	0.498611
hsa-miR-646	422.095	461.714	0.914191	0.995067	0.996982	0.463889
hsa-miR-520d-5p	126.238	130.54	0.967048	0.995122	0.996982	0.506944
hsa-miR-513a-3p	77.0159	64.4444	1.19507	0.995472	0.996982	0.477778
hsa-miR-1231	186.032	170.222	1.09288	0.99323	0.996982	0.436111
hsa-miR-596	146.254	139.905	1.04538	0.995826	0.996982	0.502778
hsa-miR-1236	40.381	31.8413	1.2682	0.999221	0.999221	0.444444
